# Supplementary material for: Hospitalizations for Major Cardiovascular Events in Patients Aged 75 Years or Older with Chronic Coronary Syndrome for the Whole Life Span
Source: J Clin Med. 2025 Dec 27;15(1):207. doi: 10.3390/jcm15010207 (PMC12786816; doi:10.3390/jcm15010207)
Supplement: Supplementary file 1 [file jcm-15-00207-s001.zip]

Archive with 1 entries (1 files):
- jcm-4028533-supplementary.pdf
